# Supplementary material for: ﻿Fargesianana (Poaceae, Bambusoideae), a new bamboo species from Yunnan, China
Source: PhytoKeys. 2025 Jun 11;257:219–33. doi: 10.3897/phytokeys.257.154092 (PMC12177521; doi:10.3897/phytokeys.257.154092)
Supplement: XML Treatment for Fargesia nana [file phytokeys.257.154092-treatment1.xml]

<!DOCTYPE tp:taxon-treatment
  PUBLIC "-//TaxonX//DTD Taxonomic Treatment Publishing DTD v0 20100105//EN" "tax-treatment-NSO.dtd">
<tp:taxon-treatment xmlns:tp="http://www.plazi.org/taxpub"><tp:treatment-meta><kwd-group><label>Taxon classification</label><kwd>
              <named-content content-type="kingdom">Plantae</named-content>
            </kwd><kwd>
              <named-content content-type="order">Poales</named-content>
            </kwd><kwd>
              <named-content content-type="family">Poaceae</named-content>
            </kwd></kwd-group><mixed-citation publication-type="journal"><person-group><name><surname>Li</surname><given-names>Jian-Wei</given-names></name><name><surname>Wang</surname><given-names>Juan</given-names></name><name><surname>Shi</surname><given-names>Ming</given-names></name><name><surname>Du</surname><given-names>Fan</given-names></name></person-group><article-title>﻿<italic><tp:taxon-name><tp:taxon-name-part taxon-name-part-type="genus" reg="Fargesia">Fargesia</tp:taxon-name-part><tp:taxon-name-part taxon-name-part-type="species" reg="nana">nana</tp:taxon-name-part></tp:taxon-name></italic> (<tp:taxon-name><tp:taxon-name-part taxon-name-part-type="family">Poaceae</tp:taxon-name-part></tp:taxon-name>, <tp:taxon-name><tp:taxon-name-part taxon-name-part-type="subfamily">Bambusoideae</tp:taxon-name-part></tp:taxon-name>), a new bamboo species from Yunnan, China</article-title><source>PhytoKeys</source><day>11</day><month>06</month><year>2025</year><volume>257</volume><fpage>219</fpage><lpage>233</lpage><pub-id pub-id-type="doi">10.3897/phytokeys.257.154092</pub-id></mixed-citation></tp:treatment-meta><tp:nomenclature><label>﻿</label><tp:taxon-name>
            <object-id xmlns:xlink="http://www.w3.org/1999/xlink" content-type="arpha" xlink:type="simple">12E06307-4F47-5B19-B457-0B650F8996B8</object-id>
            <tp:taxon-name-part taxon-name-part-type="genus" reg="Fargesia">Fargesia</tp:taxon-name-part>
            <tp:taxon-name-part taxon-name-part-type="species" reg="nana">nana</tp:taxon-name-part>
            <object-id xmlns:xlink="http://www.w3.org/1999/xlink" content-type="ipni" xlink:type="simple">urn:lsid:ipni.org:names:77363184-1</object-id>
          </tp:taxon-name><tp:taxon-authority>F.Du, M.Shi &amp; J.W.Li</tp:taxon-authority><tp:taxon-status xmlns:xlink="http://www.w3.org/1999/xlink" xlink:type="simple">sp. nov.</tp:taxon-status><xref ref-type="fig" rid="F3">Figs 3</xref><xref ref-type="fig" rid="F4">, 4</xref></tp:nomenclature><tp:treatment-sec sec-type="diagnosis" id="SECID0EHABG"><title>Diagnosis.</title><p><italic><tp:taxon-name><tp:taxon-name-part taxon-name-part-type="genus" reg="Fargesia">Fargesia</tp:taxon-name-part><tp:taxon-name-part taxon-name-part-type="species" reg="nana">nana</tp:taxon-name-part></tp:taxon-name></italic> is morphologically similar to <italic><tp:taxon-name><tp:taxon-name-part taxon-name-part-type="genus" reg="Fargesia">F.</tp:taxon-name-part><tp:taxon-name-part taxon-name-part-type="species" reg="fractiflexa">fractiflexa</tp:taxon-name-part></tp:taxon-name></italic> and <italic><tp:taxon-name><tp:taxon-name-part taxon-name-part-type="genus" reg="Yushania">Yushania</tp:taxon-name-part><tp:taxon-name-part taxon-name-part-type="species" reg="polytricha">polytricha</tp:taxon-name-part></tp:taxon-name></italic>, but can be easily distinguished by the shortened culm neck (4~8 cm vs 13~40 cm in <italic><tp:taxon-name><tp:taxon-name-part taxon-name-part-type="genus" reg="Yushania">Y.</tp:taxon-name-part><tp:taxon-name-part taxon-name-part-type="species" reg="polytricha">polytricha</tp:taxon-name-part></tp:taxon-name></italic>), branch complement (10~20(30) vs. 1~5 in <italic><tp:taxon-name><tp:taxon-name-part taxon-name-part-type="genus" reg="Yushania">Y.</tp:taxon-name-part><tp:taxon-name-part taxon-name-part-type="species" reg="polytricha">polytricha</tp:taxon-name-part></tp:taxon-name></italic>), culm leaf sheath / internode (1/3–1/2 vs. longer than internodes in <italic><tp:taxon-name><tp:taxon-name-part taxon-name-part-type="genus" reg="Fargesia">F.</tp:taxon-name-part><tp:taxon-name-part taxon-name-part-type="species" reg="fractiflexa">fractiflexa</tp:taxon-name-part></tp:taxon-name></italic>, vs. 2/3 in <italic><tp:taxon-name><tp:taxon-name-part taxon-name-part-type="genus" reg="Yushania">Y.</tp:taxon-name-part><tp:taxon-name-part taxon-name-part-type="species" reg="polytricha">polytricha</tp:taxon-name-part></tp:taxon-name></italic>), culm blade size (0.4~2 cm × 0.8~1.7 cm vs. 2~8 cm × 1~1.5 mm in <italic><tp:taxon-name><tp:taxon-name-part taxon-name-part-type="genus" reg="Fargesia">F.</tp:taxon-name-part><tp:taxon-name-part taxon-name-part-type="species" reg="fractiflexa">fractiflexa</tp:taxon-name-part></tp:taxon-name></italic>), auricle (absent vs. falcate auricle in <italic><tp:taxon-name><tp:taxon-name-part taxon-name-part-type="genus" reg="Fargesia">F.</tp:taxon-name-part><tp:taxon-name-part taxon-name-part-type="species" reg="fractiflexa">fractiflexa</tp:taxon-name-part></tp:taxon-name></italic>), foliage leaf size(5~7 cm vs. 7~13 cm in <italic><tp:taxon-name><tp:taxon-name-part taxon-name-part-type="genus" reg="Fargesia">F.</tp:taxon-name-part><tp:taxon-name-part taxon-name-part-type="species" reg="fractiflexa">fractiflexa</tp:taxon-name-part></tp:taxon-name></italic>, vs. 9~21 cm in <italic><tp:taxon-name><tp:taxon-name-part taxon-name-part-type="genus" reg="Yushania">Y.</tp:taxon-name-part><tp:taxon-name-part taxon-name-part-type="species" reg="polytricha">polytricha</tp:taxon-name-part></tp:taxon-name></italic>), foliage leaf sheath length (1.8~2.2 cm vs. 5.5~10 cm in <italic><tp:taxon-name><tp:taxon-name-part taxon-name-part-type="genus" reg="Yushania">Y.</tp:taxon-name-part><tp:taxon-name-part taxon-name-part-type="species" reg="polytricha">polytricha</tp:taxon-name-part></tp:taxon-name></italic>), transverse veins on foliage leaf blade (conspicuous vs obscure in <italic><tp:taxon-name><tp:taxon-name-part taxon-name-part-type="genus" reg="Fargesia">F.</tp:taxon-name-part><tp:taxon-name-part taxon-name-part-type="species" reg="fractiflexa">fractiflexa</tp:taxon-name-part></tp:taxon-name></italic> and <italic><tp:taxon-name><tp:taxon-name-part taxon-name-part-type="genus" reg="Yushania">Y.</tp:taxon-name-part><tp:taxon-name-part taxon-name-part-type="species" reg="polytricha">polytricha</tp:taxon-name-part></tp:taxon-name></italic>).</p><fig id="F3" position="float" orientation="portrait"><object-id xmlns:xlink="http://www.w3.org/1999/xlink" content-type="doi" xlink:type="simple">10.3897/phytokeys.257.154092.figure3</object-id><object-id xmlns:xlink="http://www.w3.org/1999/xlink" content-type="arpha" xlink:type="simple">F46774EB-6852-5FC1-8331-C9FF2E5B59DA</object-id><label>Figure 3.</label><caption><p><italic><tp:taxon-name><tp:taxon-name-part taxon-name-part-type="genus" reg="Fargesia">Fargesia</tp:taxon-name-part><tp:taxon-name-part taxon-name-part-type="species" reg="nana">nana</tp:taxon-name-part></tp:taxon-name></italic> F. Du, M. Shi &amp; J. W. Li <bold>A</bold> habitat <bold>B</bold> habit <bold>C</bold> leafy branch <bold>D</bold> branches <bold>E</bold> culm leaf, showing details of blade and ligule <bold>F</bold> rhizome <bold>G</bold> culm bud <bold>H</bold> culm leaves <bold>I</bold> new shoot.</p></caption><graphic xmlns:xlink="http://www.w3.org/1999/xlink" xlink:href="phytokeys-257-219_article-154092__-g003.jpg" position="float" orientation="portrait" xlink:type="simple" id="oo_1350154.jpg"><uri content-type="original_file" xlink:type="simple">https://binary.pensoft.net/fig/1350154</uri></graphic></fig></tp:treatment-sec><tp:treatment-sec sec-type="material" id="SECID0ERGBG"><title>Type.</title><p>China • Yunna: Chuxiong City, Wuding County, Jiyi Town, Jiyi Rift valley, <named-content xmlns:xlink="http://www.w3.org/1999/xlink" content-type="dwc:verbatimCoordinates" xlink:type="simple"><named-content content-type="geo-json" specific-use="{&#34;type&#34;:&#34;Point&#34;,&#34;coordinates&#34;:[102.264639,26.090528]}" id="NCID0E1GBG" xlink:type="simple">26°5'25.9"N, 102°15'52.7"E</named-content></named-content>, 1916 m alt. 28 September 2021, <italic>M. Shi et al. 0072410</italic> (Holotype: SWFC!), <italic>0072411</italic> (Isotype: SWFC!).</p><fig id="F4" position="float" orientation="portrait"><object-id xmlns:xlink="http://www.w3.org/1999/xlink" content-type="doi" xlink:type="simple">10.3897/phytokeys.257.154092.figure4</object-id><object-id xmlns:xlink="http://www.w3.org/1999/xlink" content-type="arpha" xlink:type="simple">AB0E722A-DE60-5037-B052-8AC1E4E17651</object-id><label>Figure 4.</label><caption><p><italic><tp:taxon-name><tp:taxon-name-part taxon-name-part-type="genus" reg="Fargesia">Fargesia</tp:taxon-name-part><tp:taxon-name-part taxon-name-part-type="species" reg="nana">nana</tp:taxon-name-part></tp:taxon-name></italic> F. Du, M. Shi &amp; J. W. Li <bold>A</bold> rhizome <bold>B</bold> branches <bold>C</bold> culm bud <bold>D</bold> part of culm, showing culm leaf <bold>E</bold> foliage leaf sheath and ligule <bold>F</bold> culm leaf.</p></caption><graphic xmlns:xlink="http://www.w3.org/1999/xlink" xlink:href="phytokeys-257-219_article-154092__-g004.jpg" position="float" orientation="portrait" xlink:type="simple" id="oo_1350155.jpg"><uri content-type="original_file" xlink:type="simple">https://binary.pensoft.net/fig/1350155</uri></graphic></fig></tp:treatment-sec><tp:treatment-sec sec-type="description" id="SECID0EHIBG"><title>Description.</title><p>Rhizomes pachymorph, neck 4–8 cm long and 0.6–0.8 cm in diameter; internodes 3–5 mm long. Culms 1–1.5 (2.2) m tall, erect, sympodial, 2–4 (6) mm in diameter; culm wall 1–2 (3) mm thick, cavity small or solid; culm with 10–15 (18) nodes, internodes terete, 10–19 (22) cm long, glabrous, without white powder and longitudinal ribs; supranodal ridge more prominent than the sheath scar, intranodes 2 mm tall. Culm buds 5–8, without obvious main buds, aggregated into a semi-orbicular composite bud. Culm branches 10–20(30), with slender secondary branches, nearly equal, less than 1 mm in diam., 20–40 cm long. Culm leaf sheaths 5–11 cm long, 1/3 to 1/2 as long as internodes, caducous, papery, light yellow-brown, narrow triangular, abaxial surface sparsely brown bristled on upper part, glabrous below; auricles and oral setae absent; ligule ca. 2 mm tall, 2–3 mm wide, truncate or lacerated at apex; blade 0.4–2 cm long, 0.8–1.7 cm wide, reflexed, linear-triangular. Foliage leaves 4–6 per ultimate branch; sheath 1.8–2.2 cm long, with obvious longitudinal veins, margins without cilia; auricles and oral setae absent; ligule truncate, ca. 1 mm tall, glabrous; petiole 2–3 mm long; blade narrowly lanceolate, 5–7 cm long and 5–7.5 mm wide, apex long acuminate, base cuneate, sparsely gray-pilose adaxially when young, glabrescent, secondary veins (2) 3 pairs, transverse veins conspicuous. Inflorescence and caryopsis unknown.</p></tp:treatment-sec><tp:treatment-sec sec-type="phenology" id="SECID0EMIBG"><title>Phenology.</title><p>New shoots August to September.</p></tp:treatment-sec><tp:treatment-sec sec-type="distribution" id="SECID0ERIBG"><title>Distribution and habitat.</title><p><italic><tp:taxon-name><tp:taxon-name-part taxon-name-part-type="genus" reg="Fargesia">Fargesia</tp:taxon-name-part><tp:taxon-name-part taxon-name-part-type="species" reg="nana">nana</tp:taxon-name-part></tp:taxon-name></italic> was only found in Wuding County, Central Yunnan, China. It grows frequently in relatively humid habitats on steep cliffs at an altitude of 1895–1926 m, while coexisting with other herbs and bushes, such as <italic><tp:taxon-name><tp:taxon-name-part taxon-name-part-type="genus" reg="Paradombeya">Paradombeya</tp:taxon-name-part><tp:taxon-name-part taxon-name-part-type="species" reg="sinensis">sinensis</tp:taxon-name-part></tp:taxon-name></italic> Dunn, <italic><tp:taxon-name><tp:taxon-name-part taxon-name-part-type="genus" reg="Sunhangia">Sunhangia</tp:taxon-name-part><tp:taxon-name-part taxon-name-part-type="species" reg="yunnanensis">yunnanensis</tp:taxon-name-part></tp:taxon-name></italic> (Franch.) H. Ohashi &amp; K. Ohashi, <italic><tp:taxon-name><tp:taxon-name-part taxon-name-part-type="genus" reg="Heteropogon">Heteropogon</tp:taxon-name-part><tp:taxon-name-part taxon-name-part-type="species" reg="contortus">contortus</tp:taxon-name-part></tp:taxon-name></italic> (L.) P. Beauv. ex Roemer &amp; Schult. <italic><tp:taxon-name><tp:taxon-name-part taxon-name-part-type="genus" reg="Cymbopogon">Cymbopogon</tp:taxon-name-part><tp:taxon-name-part taxon-name-part-type="species" reg="distans">distans</tp:taxon-name-part></tp:taxon-name></italic> (Nees ex Steud.) Will. Watson, <italic><tp:taxon-name><tp:taxon-name-part taxon-name-part-type="genus" reg="Dalbergia">Dalbergia</tp:taxon-name-part><tp:taxon-name-part taxon-name-part-type="species" reg="yunnanensis">yunnanensis</tp:taxon-name-part></tp:taxon-name></italic> Franch.</p></tp:treatment-sec><tp:treatment-sec sec-type="etymology" id="SECID0EZKBG"><title>Etymology.</title><p>The specific epithet “<tp:taxon-name><tp:taxon-name-part taxon-name-part-type="genus" reg="Fargesia"/><tp:taxon-name-part taxon-name-part-type="species" reg="nana">nana</tp:taxon-name-part></tp:taxon-name>” refers to the morphological characteristics of bamboo species and represents the smallest bamboo species.</p></tp:treatment-sec><tp:treatment-sec sec-type="Chinese name" id="SECID0EILBG"><title>Chinese name.</title><p>Jǐ Yī Jiàn Zhú (Chinese pronunciation); 己衣箭竹 (Chinese name).</p></tp:treatment-sec><tp:treatment-sec sec-type="conservation status" id="SECID0ENLBG"><title>Conservation status.</title><p><italic><tp:taxon-name><tp:taxon-name-part taxon-name-part-type="genus" reg="Fargesia">Fargesia</tp:taxon-name-part><tp:taxon-name-part taxon-name-part-type="species" reg="nana">nana</tp:taxon-name-part></tp:taxon-name></italic> is an extremely rare species, and we only found three small populations in the Jiyi Rift Valley, with a total population of about 50–100 individuals. According to the IUCN Red List Categories and Criteria (<xref ref-type="bibr" rid="B7">IUCN 2024</xref>), it meets the criteria to be listed as Critically Endangered (<abbrev xmlns:xlink="http://www.w3.org/1999/xlink" xlink:title="Critically Endangered" id="ABBRID0ECMBG" xlink:type="simple">CR</abbrev> A2acde; B2ab; C2a(i)). Given the extremely dry habitat, this new species can only survive in small, relatively moist environments within the canyon. Furthermore, <italic><tp:taxon-name><tp:taxon-name-part taxon-name-part-type="genus" reg="Fargesia">Fargesia</tp:taxon-name-part><tp:taxon-name-part taxon-name-part-type="species" reg="nana">nana</tp:taxon-name-part></tp:taxon-name></italic> is the smallest known species of <italic><tp:taxon-name><tp:taxon-name-part taxon-name-part-type="genus" reg="Fargesia">Fargesia</tp:taxon-name-part></tp:taxon-name></italic>, possessing significant conservation and scientific research value.</p></tp:treatment-sec><tp:treatment-sec sec-type="material" id="SECID0EYMBG"><title>Additional specimens examined (paratypes).</title><p>China • Yunnan: Wuding County, Jiyi Town, Jiyi Rift valley, <named-content xmlns:xlink="http://www.w3.org/1999/xlink" content-type="dwc:verbatimCoordinates" xlink:type="simple"><named-content content-type="geo-json" specific-use="{&#34;type&#34;:&#34;Point&#34;,&#34;coordinates&#34;:[102.265028,26.090278]}" id="NCID0EBNBG" xlink:type="simple">26°5'25.0"N, 102°15'54.1"E</named-content></named-content>, 1916 m alt. 28 September 2021, M. Shi et al. 0072412 (SWFC!).</p></tp:treatment-sec><ref-list><ref id="B7"><mixed-citation xmlns:xlink="http://www.w3.org/1999/xlink" xlink:type="simple">IUCN (<year>2024</year>) Guidelines for Using the IUCN Red List Categories and Criteria, version 16. Prepared by the Standards and Petitions Committee. [Downloadable from:] <ext-link xlink:href="https://www.iucnredlist.org/documents/RedListGuidelines.pdf" ext-link-type="uri" xlink:type="simple">https://www.iucnredlist.org/documents/RedListGuidelines.pdf</ext-link></mixed-citation></ref></ref-list></tp:taxon-treatment>
